# Supplementary material for: Intensive Care Management of Severe Hyponatraemia—An Observational Study
Source: Medicina (Kaunas). 2024 Aug 29;60(9):1412. doi: 10.3390/medicina60091412 (PMC11434366; doi:10.3390/medicina60091412)
Supplement: Supplementary file 1 [file medicina-60-01412-s001.zip]

Archive with 1 entries (1 files):
- medicina-3170974-supplementary.pdf
